# Supplementary material for: Profiling of Carnitine Shuttle System Intermediates in Gliomas Using Solid-Phase Microextraction (SPME)
Source: Molecules. 2021 Oct 10;26(20):6112. doi: 10.3390/molecules26206112 (PMC8540799; doi:10.3390/molecules26206112)
Supplement: Supplementary file 1 [file molecules-26-06112-s001.zip]

Archive with 1 entries (1 files):
- molecules-1329195-supplementary.pdf
